# Supplementary material for: Biosynthetic Gas Vesicles from Halobacteria NRC-1: A Potential Ultrasound Contrast Agent for Tumor Imaging
Source: Pharmaceutics. 2022 Jun 3;14(6):1198. doi: 10.3390/pharmaceutics14061198 (PMC9229964; doi:10.3390/pharmaceutics14061198)
Supplement: Supplementary file 1 [file pharmaceutics-14-01198-s001.zip]

Archive with 4 entries (4 files):
- Supplementary materials/.DS_Store
- Supplementary materials/Video S1. Reperfusion of GVs after acoustic pulses.gif
- Supplementary materials/Video S2. Tumor imaging of GVs.gif
- Supplementary materials/Video S3. Tumor imaging of MBs.gif
